# Supplementary material for: Emergence of Burkholderia pseudomallei Sequence Type 562, Northern Australia
Source: Emerg Infect Dis. 2021 Apr;27(4):1057–67. doi: 10.3201/eid2704.202716 (PMC8007296; doi:10.3201/eid2704.202716)
Supplement: Supplementary file 1 — Appendix 1. Burkholderia pseudomallei sequences used in a study of melioidosis caused by sequence type 562 in Northern Australia. [file 20-2716-Techapp-s1.xlsx]

## Sheet: Sheet1
DOI: https://doi.org/10.3201/eid2704.202716
Emergence of Burkholderia pseudomallei Sequence Type 562, Northern Australia
Appendix 1 Table. Burkholderia pseudomallei sequence type 562 sequences used in a study of melioidosis, Australia
Isolate	ST	Country	Region	Year	Accession
NT_20	6	Burkina_Faso	Africa	1973	ERR298756
7893	11	Ecuador	Americas	1962	ERR351982
D4899	12	Venezuela	Americas	1976	ERR351981
SVW_02	16	Laos	Southeast Asia	2009	ERR162610
OP285A	32	China	East Asia	2007	ERR539769
2769a	33	Thailand	Southeast Asia	2001	ERR162621
2698a	34	Thailand	Southeast Asia	2001	ERR162620
MSHR10120	36	Australia	Australia	2017	SRR10259856
MSHR10326	36	Australia	Australia	2017	SRR10259909
MSHR10344	36	Australia	Australia	2017	SRR10259907
MSHR10493	36	Australia	Australia	2017	SRR10259896
MSHR10531	36	Australia	Australia	2017	SRR10259890
MSHR10673	36	Australia	Australia	2017	SRR10259877
MSHR10688	36	Australia	Australia	2017	SRR10259875
MSHR10708	36	Australia	Australia	2017	SRR10259870
MSHR10722	36	Australia	Australia	2017	SRR10259865
MSHR10782	36	Australia	Australia	2017	SRR10259858
MSHR10843	36	Australia	Australia	2017	SRR10259851
MSHR10880	36	Australia	Australia	2017	SRR10259847
MSHR10967	36	Australia	Australia	2017	SRR10259838
MSHR11056	36	Australia	Australia	2017	SRR10259827
MSHR11062	36	Australia	Australia	2017	SRR10259825
MSHR11089	36	Australia	Australia	2017	SRR10259954
MSHR11148	36	Australia	Australia	2017	SRR10259950
MSHR11184	36	Australia	Australia	2017	SRR10259948
MSHR11210	36	Australia	Australia	2017	SRR10259941
MSHR11254	36	Australia	Australia	2017	SRR10259938
MSHR11348	36	Australia	Australia	2017	SRR10259924
SID3811	43	Bangladesh	South Asia	1999	ERR298748
G9709	43	India	South Asia	1995	ERR311037
2002721636	46	Bangladesh	South Asia	1960	ERR311033
PHLS6	46	Bangladesh	South Asia	1960	SRR3175577
MSHR2056	46	Indonesia	Southeast Asia	2005	ERR539754
EY3	46	Malaysia	Southeast Asia	1997	ERR069581
EY4	46	Malaysia	Southeast Asia	1997	ERR069582
LN_10	46	Malaysia	Southeast Asia		ERR298768
LN_31348	46	Malaysia	Southeast Asia		ERR298765
LN_6	46	Malaysia	Southeast Asia		ERR298766
NCTC10274	46	Malaysia	Southeast Asia	1961	ERR2528459
21-96	46	Singapore	Southeast Asia	1997	ERR156311
35-96	46	Singapore	Southeast Asia	1997	ERR156318
497-96	46	Singapore	Southeast Asia	1997	ERR156312
4802	46	Vietnam	Southeast Asia	2017	SRR7535097
4811	46	Vietnam	Southeast Asia	2017	SRR7535096
SVC_34	47	Laos	Southeast Asia	2009	ERR162611
2719a	48	Thailand	Southeast Asia	2001	ERR162619
2746b	48	Thailand	Southeast Asia	2001	ERR160941
HBPUB10303a	48	Thailand	Southeast Asia	2011	CP008893, CP008894
Hainan-106	50	China	East Asia	1996	ERR298758
6	50	Singapore	Southeast Asia	2000	ERR160909
A-281-02-2-06	50	Thailand	Southeast Asia	2011	ERR343811
HBPUB10360B	50	Thailand	Southeast Asia	2011	ERR343760
LN_34170	51	Malaysia	Southeast Asia	1977	ERR298763
SID3783	51	Malaysia	Southeast Asia	1999	ERR298771
MSHR6975	51	Singapore	Southeast Asia	1935	ERR298353
2659a	54	Thailand	Southeast Asia	2001	ERR162614
SID2889	56	Bangladesh	South Asia	1998	ERR298747
858d	56	Thailand	Southeast Asia	1991	SRR2975751
MSHR6971	56	Vietnam	Southeast Asia	1947	ERR298349
MSHR6972	56	Vietnam	Southeast Asia	1947	ERR298350
MK_441	57	Philippines	Southeast Asia	1990	ERR298773
MK_453	57	Philippines	Southeast Asia	1990	ERR298775
2667a	58	Thailand	Southeast Asia	2001	ERR162615
2820a	60	Thailand	Southeast Asia	2001	ERR162617
402a	60	Thailand	Southeast Asia	1988	SRR2975746
979bi	60	Thailand	Southeast Asia	1992	SRR2975754
Bp1842	60	Thailand	Southeast Asia	2007	SRR2975592
Bp1912	60	Thailand	Southeast Asia	2007	SRR2975595
MK_1900	63	Philippines	Southeast Asia	1990	ERR298776
137	67	Vietnam	Southeast Asia	2008	ERR178256
720	67	Vietnam	Southeast Asia	2009	ERR178260
1095	67	Vietnam	Southeast Asia	2010	ERR178267
SR-026	70	Cambodia	Southeast Asia	2007	ERR178255
E0698	70	China	East Asia	1987	ERR539770
E0702	70	China	East Asia	1999	ERR539771
HK2	70	China	East Asia	1987	ERR539766
OP79A	70	China	East Asia	2007	ERR539767
2614a	70	Thailand	Southeast Asia	2001	ERR162612
A-297-05-2-01	70	Thailand	Southeast Asia	2011	ERR343845
HBPUB10349A	70	Thailand	Southeast Asia	2011	ERR343753
HBPUB10366A	70	Thailand	Southeast Asia	2011	ERR343762
HBPUB10402A	70	Thailand	Southeast Asia	2011	ERR343781
HBPUB10410A	70	Thailand	Southeast Asia	2011	ERR343785
HBPUB10415D	70	Thailand	Southeast Asia	2011	ERR343791
SID4717	71	Bangladesh	South Asia	1999	ERR298749
Pakistan9	72	Pakistan	South Asia	1998	CP008754, CP008755
5691	82	Chad	Africa	1956	ERR298779
MSHR6969	82	Chad	Africa	1956	ERR298347
H061740680	92	Brazil	Americas	2006	ERR298754
SID1615	92	Brazil	Americas	2003	ERR298753
MSHR7398	92	Martinique	Americas	2010	ERR298357
MSHR7400	92	Martinique	Americas	2010	ERR298359
H0929	92	Puerto_Rico	Americas	1998	ERR311039
Bp1837	93	Thailand	Southeast Asia	2007	SRR2975590
Bp1839	93	Thailand	Southeast Asia	2007	SRR2975591
Bp1864	93	Thailand	Southeast Asia	2007	SRR2975593
Bp1870	93	Thailand	Southeast Asia	2007	SRR2975594
MK_451	98	Philippines	Southeast Asia	1990	ERR298774
HBPUB10371B	99	Thailand	Southeast Asia	2011	ERR343765
243	99	Vietnam	Southeast Asia	2008	ERR178257
MSHR0684	103	Australia	Australia	1998	ERR311056
MSHR0867	103	Australia	Australia	1999	ERR311061
MSHR282	105	Australia	Australia	1994	ERR298339
CAM41	105	Cambodia	Southeast Asia	2008	ERR539773
MSHR0640	109	Australia	Australia	1998	ERR311055
MSHR10156	109	Australia	Australia	2017	SRR10259845
MSHR10208	109	Australia	Australia	2017	SRR10259923
MSHR10250	109	Australia	Australia	2017	SRR10259913
MSHR10446	109	Australia	Australia	2017	SRR10259897
MSHR10522	109	Australia	Australia	2017	SRR10259893
MSHR10640	109	Australia	Australia	2017	SRR10259881
MSHR10713	109	Australia	Australia	2017	SRR10259869
MSHR10743	109	Australia	Australia	2017	SRR10259861
MSHR10962	109	Australia	Australia	2017	SRR10259839
MSHR11270	109	Australia	Australia	2017	SRR10259932
MSHR9675	109	Australia	Australia	2016	SRR10259957
MSHR0911	112	Australia	Australia	1999	ERR311062
MSHR0287	125	Australia	Australia	1994	ERR311046
MSHR0445a	126	Australia	Australia	1996	ERR311050
MSHR0449	126	Australia	Australia	1996	ERR311053
MSHR0491	126	Australia	Australia	1997	ERR311054
MSHR0668	129	Australia	Australia		CP009474.1, CP009473.1
MSHR0690	130	Australia	Australia	1998	ERR311057
MSHR10173	131	Australia	Australia	2017	SRR10259945
MSHR10358	132	Australia	Australia	2017	SRR10259904
MSHR10433	144	Australia	Australia	2017	SRR10259898
MSHR11017	144	Australia	Australia	2017	SRR10259832
MSHR0116	149	Australia	Australia	1992	ERR311040
MSHR0356	149	Australia	Australia	1995	ERR311049
MM24	162	Laos	Southeast Asia	2003	ERR162597
532	163	Vietnam	Southeast Asia	2009	ERR178258
2767a	167	Thailand	Southeast Asia	2001	ERR162613
HBPUB10340B	167	Thailand	Southeast Asia	2011	ERR343743
HBPUB10342B	167	Thailand	Southeast Asia	2011	ERR343745
HBPUB10351A	167	Thailand	Southeast Asia	2011	ERR343751
SID1131	169	Brunei	Southeast Asia	2003	ERR298755
MSHR6970	169	Vietnam	Southeast Asia	1947	ERR298348
MSHR6974	169	Vietnam	Southeast Asia	1948	ERR298352
2774a	174	Thailand	Southeast Asia	2001	ERR162618
A-282-02-1-04	176	Thailand	Southeast Asia	2011	ERR343818
MM91	205	Laos	Southeast Asia	2005	ERR162602
1072	211	Vietnam	Southeast Asia	2010	ERR178265
2632a	229	Thailand	Southeast Asia	2001	ERR162625
MSHR0315	232	Malaysia	Southeast Asia	1994	ERR311047
MSHR0210	238	Australia	Australia	1993	ERR311043
MSHR1555	239	Australia	Australia	2003	ERR539745
MSHR0338	243	Australia	Australia	1994	ERR311048
MSHR1333	244	Australia	Australia	2002	ERR539742
MSHR0710	245	Australia	Australia	1998	ERR311058
MSHR1888	245	Australia	Australia	2004	ERR539752
G1467	246	PNG	Pacific	1978	ERR311036
MSHR1455	255	Australia	Australia	2002	ERR539744
MSHR0840	257	Australia	Australia	1999	ERR311060
MSHR0222	259	Australia	Australia	1993	ERR311044
MSHR1088	259	Australia	Australia	2001	ERR311063
MSHR1200	262	Australia	Australia	1997	ERR539740
MSHR2232	266	Australia	Australia	2006	ERR539758
MSHR504_	268	Australia	Australia	1997	ERR298342
MSHR0141	274	PNG	Pacific	1992	ERR311041
MSHR0446	277	Australia	Australia	1996	ERR311051
MSHR0720	278	Australia	Australia	1998	ERR311059
MSHR10790	279	Australia	Australia	2017	SRR10259857
MSHR0142	280	Fiji	Pacific	1992	ERR311042
MSHR3020	280	Fiji	Pacific	2008	ERR539763
MSHR161	284	Australia	Australia	1966	ERR539746
MSHR169	284	Australia	Australia	1980	ERR539748
MSHR173	284	Australia	Australia	1987	ERR539749
MSHR0447	285	Australia	Australia	1996	ERR311052
MSHR6973	288	Vietnam	Southeast Asia	1953	ERR298351
LN_29564	289	Malaysia	Southeast Asia		ERR298764
MSHR7397	291	New_Caledonia	Pacific	2002	ERR298356
MSHR7399	292	New_Caledonia	Pacific	2004	ERR298358
995a	309	Thailand	Southeast Asia	1992	ERR162623
2833a	316	Thailand	Southeast Asia	2002	ERR162624
1426a	317	Thailand	Southeast Asia	1995	ERR162622
MSHR10501	320	Australia	Australia	2017	SRR10259895
MSHR11327	320	Australia	Australia	2017	SRR10259927
MSHR10420	326	Australia	Australia	2017	SRR10259901
MSHR11384	326	Australia	Australia	2017	SRR10259919
MSHR10408	327	Australia	Australia	2017	SRR10259902
MSHR10945	327	Australia	Australia	2017	SRR10259840
MSHR10995	327	Australia	Australia	2017	SRR10259835
MSHR11151	327	Australia	Australia	2017	SRR10259949
MSHR11199	327	Australia	Australia	2017	SRR10259943
MSHR1879	332	Australia	Australia	2004	ERR539751
MSHR10690	335	Australia	Australia	2017	SRR10259874
H054640145	344	India	South Asia	2005	ERR298759
1097	367	Vietnam	Southeast Asia	2010	ERR178268
SID4349	426	Malaysia	Southeast Asia	1999	ERR298770
LN_22892	438	Malaysia	Southeast Asia		ERR298767
MSHR2089	442	Australia	Australia	2004	ERR539755
MSHR2189	450	Australia	Australia	2005	ERR539757
MSHR9671	456	Australia	Australia	2016	SRR10259958
MSHR11277	462	Australia	Australia	2017	SRR10259931
MSHR10901	464	Australia	Australia	2017	SRR10259844
MSHR10622	466	Australia	Australia	2017	SRR10259884
MSHR10100	472	Australia	Australia	2017	SRR10259900
MSHR2141	483	Australia	Australia	2005	ERR298341
MM76	488	Laos	Southeast Asia	2005	ERR162606
MM85	489	Laos	Southeast Asia	2005	ERR162600
MM56	491	Laos	Southeast Asia	2004	ERR162605
E562	494	Cambodia	Southeast Asia	2006	ERR178253
MM45	495	Laos	Southeast Asia	2004	ERR162599
MM37	500	Laos	Southeast Asia	2004	ERR162603
MM54	504	Laos	Southeast Asia	2004	ERR162601
SR-012	505	Cambodia	Southeast Asia	2006	ERR178248
HBPUB10417A	505	Thailand	Southeast Asia	2011	ERR343789
MM70	507	Laos	Southeast Asia	2005	ERR162607
E569	510	Cambodia	Southeast Asia	2006	ERR178254
MM39	511	Laos	Southeast Asia	2004	ERR162598
MM80	512	Laos	Southeast Asia	2005	ERR162608
MM28	513	Laos	Southeast Asia	2004	ERR162604
MSHR2265	514	Australia	Australia	2006	ERR539759
MSHR2434	515	PNG	Pacific	2006	ERR539760
MSHR10269	553	Australia	Australia	2017	SRR10259910
MSHR10924	553	Australia	Australia	2017	SRR10259842
MSHR11068	553	Australia	Australia	2017	SRR10259824
MSHR11283	553	Australia	Australia	2017	SRR10259930
MSHR11290	561	Australia	Australia	2017	SRR10259929
MSHR10541	562	Australia	Australia	2017	SRR10259887
MSHR11459	562	Australia	Australia	2017	SAMN14894905
MSHR11480	562	Australia	Australia	2018	SAMN14894918
MSHR11631	562	Australia	Australia	2018	SAMN14894910
MSHR11632	562	Australia	Australia	2018	SAMN14894938
MSHR11688	562	Australia	Australia	2018	SAMN14894935
MSHR11696	562	Australia	Australia	2018	SAMN14894929
MSHR11726	562	Australia	Australia	2018	SAMN14894919
MSHR11750	562	Australia	Australia	2018	SAMN14894911
MSHR11951	562	Australia	Australia	2018	SAMN14894916
MSHR12106	562	Australia	Australia	2017	SRR10259918
MSHR12207	562	Australia	Australia	2019	SAMN14894924
MSHR12217	562	Australia	Australia	2019	SAMN14894933
MSHR12243	562	Australia	Australia	2019	SAMN14894912
MSHR12303	562	Australia	Australia	2019	SAMN14894942
MSHR12304	562	Australia	Australia	2019	SAMN14894921
MSHR12975	562	Australia	Australia	2019	SAMN14894907
MSHR1967	562	Australia	Australia	2005	SRR2886997
MSHR2532	562	Australia	Australia	2007	SRR2887004
MSHR3344	562	Australia	Australia	2009	SAMN14894931
MSHR3345	562	Australia	Australia	2009	SAMN14894913
MSHR3484	562	Australia	Australia	2009	SAMN14894927
MSHR3618	562	Australia	Australia	2009	SRR2887015
MSHR3702	562	Australia	Australia	2010	SRR2887019
MSHR3743	562	Australia	Australia	2010	SRR2887020
MSHR4230	562	Australia	Australia	2010	SRR2887034
MSHR4388	562	Australia	Australia	2010	SRR2887038
MSHR4425	562	Australia	Australia	2010	SRR2887043
MSHR4437	562	Australia	Australia	2010	SRR2887044
MSHR4515	562	Australia	Australia	2011	SRR2887046
MSHR4545	562	Australia	Australia	2011	SRR2887048
MSHR4681	562	Australia	Australia	2011	SRR2887049
MSHR4687	562	Australia	Australia	2011	SRR2887052
MSHR5858	562	Australia	Australia	2011	SRR825577
MSHR5885	562	Australia	Australia	2012	SAMN14894920
MSHR6060	562	Australia	Australia	2012	SAMN14894930
MSHR6277	562	Australia	Australia	2012	SAMN14894923
MSHR7763	562	Australia	Australia	2013	SRR2887068
MSHR7820	562	Australia	Australia	2013	SRR2887071
MSHR7868	562	Australia	Australia	2013	SRR2887072
MSHR7995	562	Australia	Australia	2013	SRR2887075
MSHR8003	562	Australia	Australia	2013	SRR2887076
MSHR8014	562	Australia	Australia	2013	SRR2887077
MSHR8054	562	Australia	Australia	2014	SRR2887078
MSHR8055	562	Australia	Australia	2014	SRR2887079
MSHR8073	562	Australia	Australia	2014	SRR2887080
MSHR8074	562	Australia	Australia	2014	SRR2887081
MSHR8144	562	Australia	Australia	2014	SRR2887082
MSHR8172	562	Australia	Australia	2014	SRR2887083
MSHR8239	562	Australia	Australia	2014	SRR2886980
MSHR8297	562	Australia	Australia	2014	SAMN14894908
MSHR8302	562	Australia	Australia	2014	SAMN14894925
MSHR8476	562	Australia	Australia	2014	SAMN14894928
MSHR8573	562	Australia	Australia	2014	SAMN14894940
MSHR8600	562	Australia	Australia	2014	SRR2886985
MSHR8613	562	Australia	Australia	2015	SRR2886986
MSHR8750	562	Australia	Australia	2015	SAMN05804716
MSHR8781	562	Australia	Australia	2015	SAMN14894936
MSHR8799	562	Australia	Australia	2015	SAMN14894941
MSHR8994	562	Australia	Australia	2015	SAMN14894904
MSHR9014	562	Australia	Australia	2015	SAMN14894934
MSHR9020	562	Australia	Australia	2015	SAMN14894922
MSHR9170	562	Australia	Australia	2016	SAMN14894926
MSHR9206	562	Australia	Australia	2016	SAMN14894937
MSHR9366	562	Australia	Australia	2016	SAMN14894917
MSHR9635	562	Australia	Australia	2016	SAMN14894939
MSHR9707	562	Australia	Australia	2016	SAMN14894915
MSHR9716	562	Australia	Australia	2016	SAMN14894932
MSHR9767	562	Australia	Australia	2016	SAMN14894909
MSHR9775	562	Australia	Australia	2017	SAMN14894906
MSHR9953	562	Australia	Australia	2017	SAMN14894914
350105	562	China	East Asia	1976	CP012093, CP012094
HN61	562	China	East Asia	2012	SAMN14894946
HNO3	562	China	East Asia	2012	SAMN14894945
HPPH43	562	China	East Asia	2013	SAMN14894947
HPPH48	562	China	East Asia	2013	SAMN14894943
SY44	562	China	East Asia	2008	SAMN14894944
BHD-PSLL-2009-026	562	Taiwan	East Asia	2009	SAMN14894948
MSHR10645	566	Australia	Australia	2017	SRR10259880
MSHR2543	573	Australia	Australia	2007	ERR539761
MSHR10105	616	Australia	Australia	2017	SRR10259889
MSHR10697	616	Australia	Australia	2017	SRR10259872
MSHR11267	639	Australia	Australia	2017	SRR10259933
1062	653	Vietnam	Southeast Asia	2010	ERR178264
1258	653	Vietnam	Southeast Asia	2011	ERR178269
MSHR6976	661	Malaysia	Southeast Asia	1967	ERR298354
MSHR498	682	Australia	Australia	1997	ERR298340
SR-025	690	Cambodia	Southeast Asia	2007	ERR178251
SR-020	693	Cambodia	Southeast Asia	2007	ERR178250
SR-039	694	Cambodia	Southeast Asia	2008	ERR178245
H101180656	707	Nigeria	Africa	2010	ERR298772
MSHR1768	797	Australia	Australia	2003	ERR539750
MSHR11194	801	Australia	Australia	2017	SRR10259946
MSHR10550	809	Australia	Australia	2017	SRR10259886
MSHR10801	813	Australia	Australia	2017	SRR10259855
MSHR4004	849	Australia	Australia	2010	ERR298343
SHCH2430	849	Cambodia	Southeast Asia	2010	ERR298360
MSHR3497	861	Australia	Australia	2009	ERR539764
MSHR5492	862	Australia	Australia	2011	ERR298345
683	871	Vietnam	Southeast Asia	2009	ERR178259
1040	884	Vietnam	Southeast Asia	2010	ERR178261
1080	916	Vietnam	Southeast Asia	2010	ERR178266
MSHR10734	982	Australia	Australia	2017	SRR10259864
MSHR10526	984	Australia	Australia	2017	SRR10259891
MSHR5477	998	Australia	Australia	2011	ERR298344
MSHR5619	999	Australia	Australia	2011	ERR298346
H061220286	1007	Bangladesh	South Asia	2006	ERR298751
MSHR7966	1043	Madagascar	Africa		SRR3145396
MSHR166	1056	Australia	Australia	1976	ERR539747
MSHR0253	1070	Australia	Australia	1994	ERR311045
MSHR1950	1074	PNG	Pacific	2005	ERR539753
MSHR2178	1075	Australia	Australia	2005	ERR539756
MSHR7964	1121	Burkina Faso	Africa		SRR3145394
MSHR7965	1122	Burkina Faso	Africa		SRR3145395
Gabon_Bp	1127	Gabon	Africa	2013	ERR403716
C2_Bp	1128	Gabon	Africa	2012	ERR403714
IL2014_Mexico	1459	Mexico	Americas		SRR7140691
H065460522	1492	Virgin_Islands	Americas	2007	ERR298778
HBPUB10387A	1531	Thailand	Southeast Asia	2011	ERR343773
HBPUB10332A	1535	Thailand	Southeast Asia	2011	ERR343742
IS42705_7908993	1540	Kenya	Africa	2010	ERR351984
SVE_77	1541	Laos	Southeast Asia	2009	ERR162609
1042	1542	Vietnam	Southeast Asia	2010	ERR178262
1043	1543	Vietnam	Southeast Asia	2010	ERR178263
H103520155	1544	Bangladesh	South Asia	2010	ERR298752
Hainan1	1545	China	East Asia	1996	ERR298757
LN_34677	1546	Malaysia	Southeast Asia		ERR298769
H034580128	1548	Bangladesh	South Asia	2003	ERR298750
Green	1549	Mauritius	Africa	2004	ERR311038
MSHR10259	1654	Australia	Australia	2017	SRR10259912
MSHR11266	1655	Australia	Australia	2017	SRR10259935
MSHR10355	1656	Australia	Australia	2017	SRR10259905
MSHR11335	1658	Australia	Australia	2017	SRR10259925
MSHR11255	1659	Australia	Australia	2017	SRR10259937
MSHR11092	1660	Australia	Australia	2017	SRR10259953
MSHR10619	1704	Australia	Australia	2017	SRR10259885
MSHR10635	1705	Australia	Australia	2017	SRR10259882
H103360117	-	India	South Asia	2010	ERR298760
F3253	-	Puerto_Rico	Americas	1982	ERR311035
Bp1355	-	Thailand	Southeast Asia	2007	SRR2975584
